# Supplementary material for: Hatchery and wild larval lake sturgeon experience effects of captivity on stress reactivity, behavior and predation risk
Source: Conserv Physiol. 2022 Oct 7;10(1):coac062. doi: 10.1093/conphys/coac062 (PMC9547518; doi:10.1093/conphys/coac062)
Supplement: Web_Material_coac062 [file web_material_coac062.zip]

Archive with 1 entries (1 files):
- July 2022 supplementary materials.docx
